# Supplementary material for: HiBC: a publicly available collection of bacterial strains isolated from the human gut
Source: Nat Commun. 2025 May 6;16:4203. doi: 10.1038/s41467-025-59229-9 (PMC12056005; doi:10.1038/s41467-025-59229-9)
Supplement: Supplementary file 4 — Supplementary Data 2 [file 41467_2025_59229_MOESM4_ESM.xlsx]

## Sheet: Index
Compounds measured		Strains measured (ID)		Given concentrations (Conc [mM]) are the production/ consumption of the strains.
Lactose		CLA-JM-H21		Calculated by substracting compound concentration of a blank sample from the concentration measured after 48h of growth.
Citrate		CLA-JM-H21-B		If a compound was not measured in a sample it is stated as "NA".
Glucose		CLA-JM-H5		If a compound was below or above detection limit or the signal/noise ratio was to big it is stated as "NA ODD", as no quantification is possible.
Galactose		CLA-AA-H181
Succinate		CLA-AA-H15
Lactate		CLA-AA-H1
Format		CLA-AA-H70
Acetate		CLA-AA-H239
1,2-Propandiol		CLA-AA-H233
Propionate		CLA-AA-H16
Isobutyrate		CLA-AA-H223
Ethanol		CLA-AA-H283
Butyrate		CLA-JM-H7-B
Isovalerate		CLA-AA-H281
1-Propanole		CLA-AA-H236
Valerat		CLA-AA-H243
Hexanoic acid		CLA-JM-H7
		CLA-AA-H222
		CLA-AA-H175
		CLA-JM-H18
		CLA-JM-H18-B
		CLA-AA-H197
		CLA-AA-H227

## Sheet: Lactose
Species	Strain CLA ID	Strain	OD600 Preculture	Inocculation volume [ml]	Replicate 1 OD600 48h	Replicate 2 OD600 48h	Replicate 3 OD600 48h	Mean OD600	STD OD600	Replicate 1 Conc [mM]	Replicate 2 Conc [mM]	Replicate 3 Conc [mM]	Mean Conc [mM]	STD Conc [mM]
Alistipes putredinis	CLA-JM-H21	1-2-GAM-4-A4	0.18	0.5	0.31	0.3	0.35	0.32	0.0216025	NA ODD	NA ODD	NA ODD	NA ODD	NA ODD
Alistipes putredinis	CLA-JM-H21-B	2-1-GAM-4-G3	0.09	1	0.19	0.18	0.18	0.183333	0.00471405	NA ODD	NA ODD	NA ODD	NA ODD	NA ODD
Butyricimonas virosa	CLA-JM-H5	1-1-YCFA-4-B5	1.5	0.06	1.4	1.41	1.41	1.40667	0.00471405	NA ODD	NA ODD	NA ODD	NA ODD	NA ODD
Coprococcus aceti	CLA-AA-H181	H2-BHI4-F6	0.83	0.12	1.32	1.38	1.55	1.41667	0.0974109	NA ODD	NA ODD	NA ODD	NA ODD	NA ODD
Enterocloster bolteae	CLA-AA-H15	TC-ERY-DP-M	1.29	0.08	1.55	1.54	1.54	1.54333	0.00471405	NA ODD	NA ODD	NA ODD	NA ODD	NA ODD
Escherichia coli	CLA-AA-H1	TC-ERY-DP-A	1.18	0.08	1.12	1.14	1.2	1.15333	0.0339935	-0.450687	-0.455311	-0.451937	-0.452645	0.001953
Escherichia coli	CLA-AA-H70	SCP-BHI2-H10	1.13	0.08	1.1	1.07	1.09	1.08667	0.0124722	NA ODD	NA ODD	NA ODD	NA ODD	NA ODD
Escherichia coli	CLA-AA-H239	H1-B2	1.33	0.07	1.35	1.35	1.38	1.36	0.0141421	-0.476914	-0.473168	-0.469708	-0.473263	0.00294261
Faecalibacterium butyricigenerans	CLA-AA-H233	H1-B4	0.06	1	1.1	0.68	0.81	0.863333	0.175563	NA	NA	NA	NA	NA
Faecalibacterium duncaniae	CLA-AA-H16	TC-ERY-DP-N	0.58	0.06	0.57	0.56	0.42	0.516667	0.0684755	NA	NA	NA	NA	NA
Faecalibacterium duncaniae	CLA-AA-H223	H4-YC-6	0.49	0.06	1.16	1	0.97	1.04333	0.0834	NA	NA	NA	NA	NA
Faecalibacterium duncaniae	CLA-AA-H283	H3-GB7	0.07	0.86	1.32	1.3	1.31	1.31	0.00816497	NA	NA	NA	NA	NA
Faecalibacterium faecis sp. nov.	CLA-JM-H7-B	2-1-BHI-2-D10	0.4	0.15	0.68	0.75	0.66	0.696667	0.0385861	NA	NA	NA	NA	NA
Faecalibacterium intestinale sp. nov.	CLA-AA-H281	H3-Clx-20	0.3	0.2	0.35	0.25	0.25	0.283333	0.0471405	NA	NA	NA	NA	NA
Faecalibacterium longum	CLA-AA-H236	H1-GB1	0.35	0.17	0.15	0.18	0.18	0.17	0.0141421	NA	NA	NA	NA	NA
Faecalibacterium longum	CLA-AA-H243	H5-GB2	0.08	1	0.4	0.46	0.44	0.433333	0.0249444	NA	NA	NA	NA	NA
Faecalibacterium prausnitzii	CLA-JM-H7	1-1-BHI-4-B4	0.56	0.11	0.51	0.52	0.7	0.576667	0.0873053	NA	NA	NA	NA	NA
Faecalibacterium prausnitzii	CLA-AA-H222	H4-YC-5	0.19	0.32	0.4	0.6	0.54	0.513333	0.0837987	NA	NA	NA	NA	NA
Faecalibacterium tardum sp. nov.	CLA-AA-H175	H2-YCFA1-H9	0.03	1	0.07	0.08	0.02	0.0566667	0.0262467	NA	NA	NA	NA	NA
Odoribacter splanchnicus	CLA-JM-H18	1-2-BHI-3-C6	1.87	0.05	1.59	1.56	1.64	1.59667	0.0329983	NA ODD	NA ODD	NA ODD	NA ODD	NA ODD
Odoribacter splanchnicus	CLA-JM-H18-B	2-1-YCFA-4-F9	1.86	0.05	1.64	1.63	1.64	1.63667	0.00471405	NA ODD	NA ODD	NA ODD	NA ODD	NA ODD
Paratractidigestivibacter faecalis	CLA-AA-H197	H3-YCFA-1	0.03	1	0.03	0.05	0.04	0.04	0.00816497	NA ODD	NA ODD	NA ODD	NA ODD	NA ODD
Robertmurraya yapensis sp. nov.	CLA-AA-H227	SCP-B-3	0.16	0.625	0.06	0.07	0.05	0.06	0.00816497	NA ODD	NA ODD	NA ODD	NA ODD	NA ODD

## Sheet: Citrate
Species	Strain CLA ID	Strain	OD600 Preculture	Inocculation volume [ml]	Replicate 1 OD600 48h	Replicate 2 OD600 48h	Replicate 3 OD600 48h	Mean OD600	STD OD600	Replicate 1 Conc [mM]	Replicate 2 Conc [mM]	Replicate 3 Conc [mM]	Mean Conc [mM]	STD Conc [mM]
Alistipes putredinis	CLA-JM-H21	1-2-GAM-4-A4	0.18	0.5	0.31	0.3	0.35	0.32	0.0216025	0.10039	0.07008	0.10773	0.0927333	0.0162962
Alistipes putredinis	CLA-JM-H21-B	2-1-GAM-4-G3	0.09	1	0.19	0.18	0.18	0.183333	0.00471405	0.04116	-0.00778	0.05171	0.0283633	0.0259176
Butyricimonas virosa	CLA-JM-H5	1-1-YCFA-4-B5	1.5	0.06	1.4	1.41	1.41	1.40667	0.00471405	-0.09606	-0.00238	NA ODD	NA ODD	NA ODD
Coprococcus aceti	CLA-AA-H181	H2-BHI4-F6	0.83	0.12	1.32	1.38	1.55	1.41667	0.0974109	-0.01508	-0.027	0.06507	0.00766333	0.0408833
Enterocloster bolteae	CLA-AA-H15	TC-ERY-DP-M	1.29	0.08	1.55	1.54	1.54	1.54333	0.00471405	NA ODD	NA ODD	0.34109	NA ODD	NA ODD
Escherichia coli	CLA-AA-H1	TC-ERY-DP-A	1.18	0.08	1.12	1.14	1.2	1.15333	0.0339935	0.13901	-0.0176	-0.00554	0.0386233	0.0711546
Escherichia coli	CLA-AA-H70	SCP-BHI2-H10	1.13	0.08	1.1	1.07	1.09	1.08667	0.0124722	0.22138	0.10657	0.21502	0.18099	0.0526869
Escherichia coli	CLA-AA-H239	H1-B2	1.33	0.07	1.35	1.35	1.38	1.36	0.0141421	0.09839	0.12412	-0.05848	0.0546767	0.0807004
Faecalibacterium butyricigenerans	CLA-AA-H233	H1-B4	0.06	1	1.1	0.68	0.81	0.863333	0.175563	NA ODD	0	0	NA ODD	NA ODD
Faecalibacterium duncaniae	CLA-AA-H16	TC-ERY-DP-N	0.58	0.06	0.57	0.56	0.42	0.516667	0.0684755	NA	NA	NA	NA	NA
Faecalibacterium duncaniae	CLA-AA-H223	H4-YC-6	0.49	0.06	1.16	1	0.97	1.04333	0.0834	NA	NA	NA	NA	NA
Faecalibacterium duncaniae	CLA-AA-H283	H3-GB7	0.07	0.86	1.32	1.3	1.31	1.31	0.00816497	NA	NA	NA	NA	NA
Faecalibacterium faecis sp. nov.	CLA-JM-H7-B	2-1-BHI-2-D10	0.4	0.15	0.68	0.75	0.66	0.696667	0.0385861	NA	NA	NA	NA	NA
Faecalibacterium intestinale sp. nov.	CLA-AA-H281	H3-Clx-20	0.3	0.2	0.35	0.25	0.25	0.283333	0.0471405	NA	NA	NA	NA	NA
Faecalibacterium longum	CLA-AA-H236	H1-GB1	0.35	0.17	0.15	0.18	0.18	0.17	0.0141421	NA	NA	NA	NA	NA
Faecalibacterium longum	CLA-AA-H243	H5-GB2	0.08	1	0.4	0.46	0.44	0.433333	0.0249444	NA	NA	NA	NA	NA
Faecalibacterium prausnitzii	CLA-JM-H7	1-1-BHI-4-B4	0.56	0.11	0.51	0.52	0.7	0.576667	0.0873053	NA	NA	NA	NA	NA
Faecalibacterium prausnitzii	CLA-AA-H222	H4-YC-5	0.19	0.32	0.4	0.6	0.54	0.513333	0.0837987	NA	NA	NA	NA	NA
Faecalibacterium tardum sp. nov.	CLA-AA-H175	H2-YCFA1-H9	0.03	1	0.07	0.08	0.02	0.0566667	0.0262467	NA	NA	NA	NA	NA
Odoribacter splanchnicus	CLA-JM-H18	1-2-BHI-3-C6	1.87	0.05	1.59	1.56	1.64	1.59667	0.0329983	NA ODD	0.18988	NA ODD	NA ODD	NA ODD
Odoribacter splanchnicus	CLA-JM-H18-B	2-1-YCFA-4-F9	1.86	0.05	1.64	1.63	1.64	1.63667	0.00471405	NA ODD	NA ODD	NA ODD	NA ODD	NA ODD
Paratractidigestivibacter faecalis	CLA-AA-H197	H3-YCFA-1	0.03	1	0.03	0.05	0.04	0.04	0.00816497	0.01395	0.02334	0.04784	0.0283767	0.0142866
Robertmurraya yapensis sp. nov.	CLA-AA-H227	SCP-B-3	0.16	0.625	0.06	0.07	0.05	0.06	0.00816497	-0.03794	0.00098	-0.02919	-0.02205	0.0166719

## Sheet: Glucose
Species	Strain CLA ID	Strain	OD600 Preculture	Inocculation volume [ml]	Replicate 1 OD600 48h	Replicate 2 OD600 48h	Replicate 3 OD600 48h	Mean OD600	STD OD600	Replicate 1 Conc [mM]	Replicate 2 Conc [mM]	Replicate 3 Conc [mM]	Mean Conc [mM]	STD Conc [mM]
Alistipes putredinis	CLA-JM-H21	1-2-GAM-4-A4	0.18	0.5	0.31	0.3	0.35	0.32	0.0216025	-0.5379	-0.6061	-0.0976	-0.413867	0.225361
Alistipes putredinis	CLA-JM-H21-B	2-1-GAM-4-G3	0.09	1	0.19	0.18	0.18	0.183333	0.00471405	0.1812	-0.0285	-0.1914	-0.0129	0.152513
Butyricimonas virosa	CLA-JM-H5	1-1-YCFA-4-B5	1.5	0.06	1.4	1.41	1.41	1.40667	0.00471405	-11.0069	-11.398	-11.4601	-11.2883	0.200612
Coprococcus aceti	CLA-AA-H181	H2-BHI4-F6	0.83	0.12	1.32	1.38	1.55	1.41667	0.0974109	-13.9976	-14.5387	-14.4908	-14.3424	0.24457
Enterocloster bolteae	CLA-AA-H15	TC-ERY-DP-M	1.29	0.08	1.55	1.54	1.54	1.54333	0.00471405	-13.9849	-13.6771	-13.6539	-13.772	0.150864
Escherichia coli	CLA-AA-H1	TC-ERY-DP-A	1.18	0.08	1.12	1.14	1.2	1.15333	0.0339935	-11.0059	-11.1521	-11.223	-11.127	0.0903903
Escherichia coli	CLA-AA-H70	SCP-BHI2-H10	1.13	0.08	1.1	1.07	1.09	1.08667	0.0124722	-10.4265	-10.9627	-10.5638	-10.651	0.227421
Escherichia coli	CLA-AA-H239	H1-B2	1.33	0.07	1.35	1.35	1.38	1.36	0.0141421	-12.1023	-11.8508	-11.8575	-11.9369	0.117011
Faecalibacterium butyricigenerans	CLA-AA-H233	H1-B4	0.06	1	1.1	0.68	0.81	0.863333	0.175563	NA ODD	-7.76715	-10.0087	NA ODD	NA ODD
Faecalibacterium duncaniae	CLA-AA-H16	TC-ERY-DP-N	0.58	0.06	0.57	0.56	0.42	0.516667	0.0684755	-2.77895	-2.88551	-2.3061	-2.65685	0.251806
Faecalibacterium duncaniae	CLA-AA-H223	H4-YC-6	0.49	0.06	1.16	1	0.97	1.04333	0.0834	-5.46835	-6.26488	-6.48783	-6.07369	0.437608
Faecalibacterium duncaniae	CLA-AA-H283	H3-GB7	0.07	0.86	1.32	1.3	1.31	1.31	0.00816497	-9.29112	-8.30015	-9.35817	-8.98315	0.483727
Faecalibacterium faecis sp. nov.	CLA-JM-H7-B	2-1-BHI-2-D10	0.4	0.15	0.68	0.75	0.66	0.696667	0.0385861	-9.3692	-10.7468	-8.78238	-9.63278	0.823332
Faecalibacterium intestinale sp. nov.	CLA-AA-H281	H3-Clx-20	0.3	0.2	0.35	0.25	0.25	0.283333	0.0471405	-5.47772	-5.56155	-4.98152	-5.34026	0.255968
Faecalibacterium longum	CLA-AA-H236	H1-GB1	0.35	0.17	0.15	0.18	0.18	0.17	0.0141421	-3.2089	-3.0909	-3.1718	-3.1572	0.0492671
Faecalibacterium longum	CLA-AA-H243	H5-GB2	0.08	1	0.4	0.46	0.44	0.433333	0.0249444	-2.7725	-2.90605	-3.05953	-2.91269	0.117274
Faecalibacterium prausnitzii	CLA-JM-H7	1-1-BHI-4-B4	0.56	0.11	0.51	0.52	0.7	0.576667	0.0873053	-5.34109	-4.64576	-7.01209	-5.66631	0.993045
Faecalibacterium prausnitzii	CLA-AA-H222	H4-YC-5	0.19	0.32	0.4	0.6	0.54	0.513333	0.0837987	-7.09577	-9.22491	-9.05863	-8.45977	0.96688
Faecalibacterium tardum sp. nov.	CLA-AA-H175	H2-YCFA1-H9	0.03	1	0.07	0.08	0.02	0.0566667	0.0262467	-0.5393	-0.6424	-0.3206	-0.500767	0.13417
Odoribacter splanchnicus	CLA-JM-H18	1-2-BHI-3-C6	1.87	0.05	1.59	1.56	1.64	1.59667	0.0329983	-10.9047	-10.6767	-11.2104	-10.9306	0.21865
Odoribacter splanchnicus	CLA-JM-H18-B	2-1-YCFA-4-F9	1.86	0.05	1.64	1.63	1.64	1.63667	0.00471405	-10.945	-11.0605	-11.8365	-11.2807	0.395852
Paratractidigestivibacter faecalis	CLA-AA-H197	H3-YCFA-1	0.03	1	0.03	0.05	0.04	0.04	0.00816497	-0.2832	-0.2889	-0.2304	-0.2675	0.0263367
Robertmurraya yapensis sp. nov.	CLA-AA-H227	SCP-B-3	0.16	0.625	0.06	0.07	0.05	0.06	0.00816497	-6.2525	-7.83283	-5.00849	-6.36461	1.15575

## Sheet: Galactose
Species	Strain CLA ID	Strain	OD600 Preculture	Inocculation volume [ml]	Replicate 1 OD600 48h	Replicate 2 OD600 48h	Replicate 3 OD600 48h	Mean OD600	STD OD600	Replicate 1 Conc [mM]	Replicate 2 Conc [mM]	Replicate 3 Conc [mM]	Mean Conc [mM]	STD Conc [mM]
Alistipes putredinis	CLA-JM-H21	1-2-GAM-4-A4	0.18	0.5	0.31	0.3	0.35	0.32	0.0216025	0.23343	0.24189	0.26793	0.24775	0.0146814
Alistipes putredinis	CLA-JM-H21-B	2-1-GAM-4-G3	0.09	1	0.19	0.18	0.18	0.183333	0.00471405	0.12412	-0.01031	0.20117	0.104993	0.0873892
Butyricimonas virosa	CLA-JM-H5	1-1-YCFA-4-B5	1.5	0.06	1.4	1.41	1.41	1.40667	0.00471405	-1.94343	-1.85812	-2.06374	-1.9551	0.0843484
Coprococcus aceti	CLA-AA-H181	H2-BHI4-F6	0.83	0.12	1.32	1.38	1.55	1.41667	0.0974109	-5.67317	-5.48849	-5.38589	-5.51585	0.118868
Enterocloster bolteae	CLA-AA-H15	TC-ERY-DP-M	1.29	0.08	1.55	1.54	1.54	1.54333	0.00471405	NA ODD	NA ODD	NA ODD	NA ODD	NA ODD
Escherichia coli	CLA-AA-H1	TC-ERY-DP-A	1.18	0.08	1.12	1.14	1.2	1.15333	0.0339935	NA ODD	NA ODD	NA ODD	NA ODD	NA ODD
Escherichia coli	CLA-AA-H70	SCP-BHI2-H10	1.13	0.08	1.1	1.07	1.09	1.08667	0.0124722	NA ODD	NA ODD	NA ODD	NA ODD	NA ODD
Escherichia coli	CLA-AA-H239	H1-B2	1.33	0.07	1.35	1.35	1.38	1.36	0.0141421	NA ODD	NA ODD	NA ODD	NA ODD	NA ODD
Faecalibacterium butyricigenerans	CLA-AA-H233	H1-B4	0.06	1	1.1	0.68	0.81	0.863333	0.175563	-5.61178	NA ODD	NA ODD	NA ODD	NA ODD
Faecalibacterium duncaniae	CLA-AA-H16	TC-ERY-DP-N	0.58	0.06	0.57	0.56	0.42	0.516667	0.0684755	NA ODD	NA ODD	-3.58419	NA ODD	NA ODD
Faecalibacterium duncaniae	CLA-AA-H223	H4-YC-6	0.49	0.06	1.16	1	0.97	1.04333	0.0834	NA ODD	NA ODD	NA ODD	NA ODD	NA ODD
Faecalibacterium duncaniae	CLA-AA-H283	H3-GB7	0.07	0.86	1.32	1.3	1.31	1.31	0.00816497	NA ODD	NA ODD	NA ODD	NA ODD	NA ODD
Faecalibacterium faecis sp. nov.	CLA-JM-H7-B	2-1-BHI-2-D10	0.4	0.15	0.68	0.75	0.66	0.696667	0.0385861	-0.18865	-0.15052	-0.1401	-0.159757	0.0208688
Faecalibacterium intestinale sp. nov.	CLA-AA-H281	H3-Clx-20	0.3	0.2	0.35	0.25	0.25	0.283333	0.0471405	-3.37277	-2.94222	-2.50212	-2.93904	0.355449
Faecalibacterium longum	CLA-AA-H236	H1-GB1	0.35	0.17	0.15	0.18	0.18	0.17	0.0141421	-2.51111	-2.36384	-2.42763	-2.43419	0.0603016
Faecalibacterium longum	CLA-AA-H243	H5-GB2	0.08	1	0.4	0.46	0.44	0.433333	0.0249444	NA ODD	-6.33443	NA ODD	NA ODD	NA ODD
Faecalibacterium prausnitzii	CLA-JM-H7	1-1-BHI-4-B4	0.56	0.11	0.51	0.52	0.7	0.576667	0.0873053	-0.4628	-0.44912	-0.63758	-0.5165	0.0857984
Faecalibacterium prausnitzii	CLA-AA-H222	H4-YC-5	0.19	0.32	0.4	0.6	0.54	0.513333	0.0837987	-0.50449	-0.5742	-0.52551	-0.534733	0.0291967
Faecalibacterium tardum sp. nov.	CLA-AA-H175	H2-YCFA1-H9	0.03	1	0.07	0.08	0.02	0.0566667	0.0262467	-0.01889	0.00174	0.01599	-0.000386667	0.0143189
Odoribacter splanchnicus	CLA-JM-H18	1-2-BHI-3-C6	1.87	0.05	1.59	1.56	1.64	1.59667	0.0329983	-6.3964	-6.58287	-6.42429	-6.46785	0.0821222
Odoribacter splanchnicus	CLA-JM-H18-B	2-1-YCFA-4-F9	1.86	0.05	1.64	1.63	1.64	1.63667	0.00471405	-6.29201	-6.55348	-6.17077	-6.33875	0.159699
Paratractidigestivibacter faecalis	CLA-AA-H197	H3-YCFA-1	0.03	1	0.03	0.05	0.04	0.04	0.00816497	-0.06079	-0.05053	0.00744	-0.0346267	0.0300391
Robertmurraya yapensis sp. nov.	CLA-AA-H227	SCP-B-3	0.16	0.625	0.06	0.07	0.05	0.06	0.00816497	NA ODD	NA ODD	NA ODD	NA ODD	NA ODD

## Sheet: Succinate
Species	Strain CLA ID	Strain	OD600 Preculture	Inocculation volume [ml]	Replicate 1 OD600 48h	Replicate 2 OD600 48h	Replicate 3 OD600 48h	Mean OD600	STD OD600	Replicate 1 Conc [mM]	Replicate 2 Conc [mM]	Replicate 3 Conc [mM]	Mean Conc [mM]	STD Conc [mM]
Alistipes putredinis	CLA-JM-H21	1-2-GAM-4-A4	0.18	0.5	0.31	0.3	0.35	0.32	0.0216025	3.33814	3.37263	3.60538	3.43872	0.118687
Alistipes putredinis	CLA-JM-H21-B	2-1-GAM-4-G3	0.09	1	0.19	0.18	0.18	0.183333	0.00471405	1.54555	1.60155	1.75038	1.63249	0.0864367
Butyricimonas virosa	CLA-JM-H5	1-1-YCFA-4-B5	1.5	0.06	1.4	1.41	1.41	1.40667	0.00471405	4.28604	4.56158	4.7716	4.53974	0.19883
Coprococcus aceti	CLA-AA-H181	H2-BHI4-F6	0.83	0.12	1.32	1.38	1.55	1.41667	0.0974109	-0.31449	-0.30029	-0.25714	-0.29064	0.0243871
Enterocloster bolteae	CLA-AA-H15	TC-ERY-DP-M	1.29	0.08	1.55	1.54	1.54	1.54333	0.00471405	0.06207	0.09365	0.12934	0.09502	0.0274799
Escherichia coli	CLA-AA-H1	TC-ERY-DP-A	1.18	0.08	1.12	1.14	1.2	1.15333	0.0339935	4.73789	4.40791	4.5086	4.55147	0.138082
Escherichia coli	CLA-AA-H70	SCP-BHI2-H10	1.13	0.08	1.1	1.07	1.09	1.08667	0.0124722	4.73023	4.35387	4.61272	4.56561	0.157218
Escherichia coli	CLA-AA-H239	H1-B2	1.33	0.07	1.35	1.35	1.38	1.36	0.0141421	4.35977	4.36893	4.11575	4.28148	0.117251
Faecalibacterium butyricigenerans	CLA-AA-H233	H1-B4	0.06	1	1.1	0.68	0.81	0.863333	0.175563	0.633833	0.540214	0.438876	0.537641	0.0796117
Faecalibacterium duncaniae	CLA-AA-H16	TC-ERY-DP-N	0.58	0.06	0.57	0.56	0.42	0.516667	0.0684755	1.56845	1.7374	1.48369	1.59651	0.105461
Faecalibacterium duncaniae	CLA-AA-H223	H4-YC-6	0.49	0.06	1.16	1	0.97	1.04333	0.0834	1.32874	2.06177	2.64201	2.01084	0.537347
Faecalibacterium duncaniae	CLA-AA-H283	H3-GB7	0.07	0.86	1.32	1.3	1.31	1.31	0.00816497	0.621768	0.630123	0.41567	0.555854	0.0991835
Faecalibacterium faecis sp. nov.	CLA-JM-H7-B	2-1-BHI-2-D10	0.4	0.15	0.68	0.75	0.66	0.696667	0.0385861	NA ODD	NA ODD	NA ODD	NA ODD	NA ODD
Faecalibacterium intestinale sp. nov.	CLA-AA-H281	H3-Clx-20	0.3	0.2	0.35	0.25	0.25	0.283333	0.0471405	1.5397	1.43853	1.37319	1.45047	0.0684993
Faecalibacterium longum	CLA-AA-H236	H1-GB1	0.35	0.17	0.15	0.18	0.18	0.17	0.0141421	0.676843	0.603911	0.632076	0.63761	0.0300304
Faecalibacterium longum	CLA-AA-H243	H5-GB2	0.08	1	0.4	0.46	0.44	0.433333	0.0249444	0.866799	0.820387	0.724589	0.803925	0.0592124
Faecalibacterium prausnitzii	CLA-JM-H7	1-1-BHI-4-B4	0.56	0.11	0.51	0.52	0.7	0.576667	0.0873053	NA ODD	NA ODD	NA ODD	NA ODD	NA ODD
Faecalibacterium prausnitzii	CLA-AA-H222	H4-YC-5	0.19	0.32	0.4	0.6	0.54	0.513333	0.0837987	NA ODD	NA ODD	NA ODD	NA ODD	NA ODD
Faecalibacterium tardum sp. nov.	CLA-AA-H175	H2-YCFA1-H9	0.03	1	0.07	0.08	0.02	0.0566667	0.0262467	NA ODD	NA ODD	NA ODD	NA ODD	NA ODD
Odoribacter splanchnicus	CLA-JM-H18	1-2-BHI-3-C6	1.87	0.05	1.59	1.56	1.64	1.59667	0.0329983	5.12792	4.91317	4.9352	4.9921	0.0964618
Odoribacter splanchnicus	CLA-JM-H18-B	2-1-YCFA-4-F9	1.86	0.05	1.64	1.63	1.64	1.63667	0.00471405	8.26931	8.08571	8.9603	8.43844	0.376546
Paratractidigestivibacter faecalis	CLA-AA-H197	H3-YCFA-1	0.03	1	0.03	0.05	0.04	0.04	0.00816497	-0.29991	-0.27979	-0.28076	-0.28682	0.00926449
Robertmurraya yapensis sp. nov.	CLA-AA-H227	SCP-B-3	0.16	0.625	0.06	0.07	0.05	0.06	0.00816497	0.02801	0.06659	0.06511	0.0532367	0.0178482

## Sheet: Lactate
Species	Strain CLA ID	Strain	OD600 Preculture	Inocculation volume [ml]	Replicate 1 OD600 48h	Replicate 2 OD600 48h	Replicate 3 OD600 48h	Mean OD600	STD OD600	Replicate 1 Conc [mM]	Replicate 2 Conc [mM]	Replicate 3 Conc [mM]	Mean Conc [mM]	STD Conc [mM]
Alistipes putredinis	CLA-JM-H21	1-2-GAM-4-A4	0.18	0.5	0.31	0.3	0.35	0.32	0.0216025	NA ODD	NA ODD	NA ODD	NA ODD	NA ODD
Alistipes putredinis	CLA-JM-H21-B	2-1-GAM-4-G3	0.09	1	0.19	0.18	0.18	0.183333	0.00471405	NA ODD	NA ODD	NA ODD	NA ODD	NA ODD
Butyricimonas virosa	CLA-JM-H5	1-1-YCFA-4-B5	1.5	0.06	1.4	1.41	1.41	1.40667	0.00471405	NA ODD	NA ODD	NA ODD	NA ODD	NA ODD
Coprococcus aceti	CLA-AA-H181	H2-BHI4-F6	0.83	0.12	1.32	1.38	1.55	1.41667	0.0974109	3.38727	3.72558	2.43247	3.18178	0.547542
Enterocloster bolteae	CLA-AA-H15	TC-ERY-DP-M	1.29	0.08	1.55	1.54	1.54	1.54333	0.00471405	0.819822	0.94963	0.960971	0.910141	0.0640328
Escherichia coli	CLA-AA-H1	TC-ERY-DP-A	1.18	0.08	1.12	1.14	1.2	1.15333	0.0339935	15.7366	15.1735	15.0187	15.3096	0.308449
Escherichia coli	CLA-AA-H70	SCP-BHI2-H10	1.13	0.08	1.1	1.07	1.09	1.08667	0.0124722	14.1398	15.2362	14.5342	14.6367	0.453458
Escherichia coli	CLA-AA-H239	H1-B2	1.33	0.07	1.35	1.35	1.38	1.36	0.0141421	17.8162	17.6334	16.4317	17.2938	0.614102
Faecalibacterium butyricigenerans	CLA-AA-H233	H1-B4	0.06	1	1.1	0.68	0.81	0.863333	0.175563	NA ODD	NA ODD	NA ODD	NA ODD	NA ODD
Faecalibacterium duncaniae	CLA-AA-H16	TC-ERY-DP-N	0.58	0.06	0.57	0.56	0.42	0.516667	0.0684755	NA ODD	NA ODD	0.09493	NA ODD	NA ODD
Faecalibacterium duncaniae	CLA-AA-H223	H4-YC-6	0.49	0.06	1.16	1	0.97	1.04333	0.0834	NA ODD	NA ODD	NA ODD	NA ODD	NA ODD
Faecalibacterium duncaniae	CLA-AA-H283	H3-GB7	0.07	0.86	1.32	1.3	1.31	1.31	0.00816497	0.317852	0.292609	0.257623	0.289361	0.0246954
Faecalibacterium faecis sp. nov.	CLA-JM-H7-B	2-1-BHI-2-D10	0.4	0.15	0.68	0.75	0.66	0.696667	0.0385861	NA ODD	NA ODD	NA ODD	NA ODD	NA ODD
Faecalibacterium intestinale sp. nov.	CLA-AA-H281	H3-Clx-20	0.3	0.2	0.35	0.25	0.25	0.283333	0.0471405	NA ODD	NA ODD	NA ODD	NA ODD	NA ODD
Faecalibacterium longum	CLA-AA-H236	H1-GB1	0.35	0.17	0.15	0.18	0.18	0.17	0.0141421	0.091863	0.058209	0.079903	0.0766583	0.0139294
Faecalibacterium longum	CLA-AA-H243	H5-GB2	0.08	1	0.4	0.46	0.44	0.433333	0.0249444	0.12565	0.1205	0.09982	0.115323	0.0111623
Faecalibacterium prausnitzii	CLA-JM-H7	1-1-BHI-4-B4	0.56	0.11	0.51	0.52	0.7	0.576667	0.0873053	-0.82589	-0.802926	NA ODD	NA ODD	NA ODD
Faecalibacterium prausnitzii	CLA-AA-H222	H4-YC-5	0.19	0.32	0.4	0.6	0.54	0.513333	0.0837987	NA ODD	NA ODD	NA ODD	NA ODD	NA ODD
Faecalibacterium tardum sp. nov.	CLA-AA-H175	H2-YCFA1-H9	0.03	1	0.07	0.08	0.02	0.0566667	0.0262467	NA ODD	NA ODD	NA ODD	NA ODD	NA ODD
Odoribacter splanchnicus	CLA-JM-H18	1-2-BHI-3-C6	1.87	0.05	1.59	1.56	1.64	1.59667	0.0329983	NA ODD	NA ODD	NA ODD	NA ODD	NA ODD
Odoribacter splanchnicus	CLA-JM-H18-B	2-1-YCFA-4-F9	1.86	0.05	1.64	1.63	1.64	1.63667	0.00471405	NA ODD	NA ODD	NA ODD	NA ODD	NA ODD
Paratractidigestivibacter faecalis	CLA-AA-H197	H3-YCFA-1	0.03	1	0.03	0.05	0.04	0.04	0.00816497	NA ODD	NA ODD	NA ODD	NA ODD	NA ODD
Robertmurraya yapensis sp. nov.	CLA-AA-H227	SCP-B-3	0.16	0.625	0.06	0.07	0.05	0.06	0.00816497	8.07348	9.34981	7.81975	8.41435	0.669533

## Sheet: Formate
Species	Strain CLA ID	Strain	OD600 Preculture	Inocculation volume [ml]	Replicate 1 OD600 48h	Replicate 2 OD600 48h	Replicate 3 OD600 48h	Mean OD600	STD OD600	Replicate 1 Conc [mM]	Replicate 2 Conc [mM]	Replicate 3 Conc [mM]	Mean Conc [mM]	STD Conc [mM]
Alistipes putredinis	CLA-JM-H21	1-2-GAM-4-A4	0.18	0.5	0.31	0.3	0.35	0.32	0.0216025	2.98457	3.48149	3.77676	3.41427	0.326886
Alistipes putredinis	CLA-JM-H21-B	2-1-GAM-4-G3	0.09	1	0.19	0.18	0.18	0.183333	0.00471405	4.34541	4.47307	4.55179	4.45676	0.0850406
Butyricimonas virosa	CLA-JM-H5	1-1-YCFA-4-B5	1.5	0.06	1.4	1.41	1.41	1.40667	0.00471405	NA ODD	NA ODD	NA ODD	NA ODD	NA ODD
Coprococcus aceti	CLA-AA-H181	H2-BHI4-F6	0.83	0.12	1.32	1.38	1.55	1.41667	0.0974109	26.3532	26.6831	27.7524	26.9295	0.597194
Enterocloster bolteae	CLA-AA-H15	TC-ERY-DP-M	1.29	0.08	1.55	1.54	1.54	1.54333	0.00471405	5.51548	5.0241	5.25292	5.26417	0.200763
Escherichia coli	CLA-AA-H1	TC-ERY-DP-A	1.18	0.08	1.12	1.14	1.2	1.15333	0.0339935	15.1913	14.3544	14.59	14.7119	0.352359
Escherichia coli	CLA-AA-H70	SCP-BHI2-H10	1.13	0.08	1.1	1.07	1.09	1.08667	0.0124722	12.1303	13.7044	13.2797	13.0381	0.664937
Escherichia coli	CLA-AA-H239	H1-B2	1.33	0.07	1.35	1.35	1.38	1.36	0.0141421	18.5177	18.2526	17.7261	18.1655	0.329009
Faecalibacterium butyricigenerans	CLA-AA-H233	H1-B4	0.06	1	1.1	0.68	0.81	0.863333	0.175563	8.83437	6.37669	8.11935	7.7768	1.03217
Faecalibacterium duncaniae	CLA-AA-H16	TC-ERY-DP-N	0.58	0.06	0.57	0.56	0.42	0.516667	0.0684755	3.14555	3.52357	2.3767	3.01527	0.477184
Faecalibacterium duncaniae	CLA-AA-H223	H4-YC-6	0.49	0.06	1.16	1	0.97	1.04333	0.0834	10.8942	11.2629	11.5729	11.2433	0.277442
Faecalibacterium duncaniae	CLA-AA-H283	H3-GB7	0.07	0.86	1.32	1.3	1.31	1.31	0.00816497	7.06081	5.22852	6.96634	6.41856	0.842366
Faecalibacterium faecis sp. nov.	CLA-JM-H7-B	2-1-BHI-2-D10	0.4	0.15	0.68	0.75	0.66	0.696667	0.0385861	10.2548	9.59078	9.88666	9.91076	0.271633
Faecalibacterium intestinale sp. nov.	CLA-AA-H281	H3-Clx-20	0.3	0.2	0.35	0.25	0.25	0.283333	0.0471405	2.22572	1.82448	1.59743	1.88255	0.259763
Faecalibacterium longum	CLA-AA-H236	H1-GB1	0.35	0.17	0.15	0.18	0.18	0.17	0.0141421	2.45566	2.30413	2.37396	2.37791	0.0619247
Faecalibacterium longum	CLA-AA-H243	H5-GB2	0.08	1	0.4	0.46	0.44	0.433333	0.0249444	4.06174	3.91345	4.23475	4.06998	0.131302
Faecalibacterium prausnitzii	CLA-JM-H7	1-1-BHI-4-B4	0.56	0.11	0.51	0.52	0.7	0.576667	0.0873053	0.430464	0.356019	0.538976	0.44182	0.0751223
Faecalibacterium prausnitzii	CLA-AA-H222	H4-YC-5	0.19	0.32	0.4	0.6	0.54	0.513333	0.0837987	1.93404	3.98464	3.76543	3.22804	0.91936
Faecalibacterium tardum sp. nov.	CLA-AA-H175	H2-YCFA1-H9	0.03	1	0.07	0.08	0.02	0.0566667	0.0262467	0.226388	0.224538	0.218978	0.223301	0.00314897
Odoribacter splanchnicus	CLA-JM-H18	1-2-BHI-3-C6	1.87	0.05	1.59	1.56	1.64	1.59667	0.0329983	0.608661	0.58595	0.5746	0.589737	0.0141608
Odoribacter splanchnicus	CLA-JM-H18-B	2-1-YCFA-4-F9	1.86	0.05	1.64	1.63	1.64	1.63667	0.00471405	NA ODD	NA ODD	NA ODD	NA ODD	NA ODD
Paratractidigestivibacter faecalis	CLA-AA-H197	H3-YCFA-1	0.03	1	0.03	0.05	0.04	0.04	0.00816497	NA ODD	NA ODD	NA ODD	NA ODD	NA ODD
Robertmurraya yapensis sp. nov.	CLA-AA-H227	SCP-B-3	0.16	0.625	0.06	0.07	0.05	0.06	0.00816497	4.93915	5.5305	4.00868	4.82611	0.626401

## Sheet: Acetate
Species	Strain CLA ID	Strain	OD600 Preculture	Inocculation volume [ml]	Replicate 1 OD600 48h	Replicate 2 OD600 48h	Replicate 3 OD600 48h	Mean OD600	STD OD600	Replicate 1 Conc [mM]	Replicate 2 Conc [mM]	Replicate 3 Conc [mM]	Mean Conc [mM]	STD Conc [mM]
Alistipes putredinis	CLA-JM-H21	1-2-GAM-4-A4	0.18	0.5	0.31	0.3	0.35	0.32	0.0216025	1.7391	1.5515	1.9252	1.7386	0.152563
Alistipes putredinis	CLA-JM-H21-B	2-1-GAM-4-G3	0.09	1	0.19	0.18	0.18	0.183333	0.00471405	1.1921	0.6902	1.2453	1.04253	0.250082
Butyricimonas virosa	CLA-JM-H5	1-1-YCFA-4-B5	1.5	0.06	1.4	1.41	1.41	1.40667	0.00471405	4.7014	5.7754	6.0501	5.50897	0.581944
Coprococcus aceti	CLA-AA-H181	H2-BHI4-F6	0.83	0.12	1.32	1.38	1.55	1.41667	0.0974109	2.7796	2.7848	4.3532	3.30587	0.74058
Enterocloster bolteae	CLA-AA-H15	TC-ERY-DP-M	1.29	0.08	1.55	1.54	1.54	1.54333	0.00471405	18.529	20.1163	22.3994	20.3482	1.58857
Escherichia coli	CLA-AA-H1	TC-ERY-DP-A	1.18	0.08	1.12	1.14	1.2	1.15333	0.0339935	11.3032	8.416	8.8121	9.51043	1.27795
Escherichia coli	CLA-AA-H70	SCP-BHI2-H10	1.13	0.08	1.1	1.07	1.09	1.08667	0.0124722	11.0059	9.2529	11.0304	10.4297	0.832207
Escherichia coli	CLA-AA-H239	H1-B2	1.33	0.07	1.35	1.35	1.38	1.36	0.0141421	12.057	11.8507	10.7083	11.5387	0.593167
Faecalibacterium butyricigenerans	CLA-AA-H233	H1-B4	0.06	1	1.1	0.68	0.81	0.863333	0.175563	-21.8468	-13.4746	-18.4298	-17.9171	3.43711
Faecalibacterium duncaniae	CLA-AA-H16	TC-ERY-DP-N	0.58	0.06	0.57	0.56	0.42	0.516667	0.0684755	-6.9509	-8.6416	-6.1678	-7.25343	1.03233
Faecalibacterium duncaniae	CLA-AA-H223	H4-YC-6	0.49	0.06	1.16	1	0.97	1.04333	0.0834	-6.2449	-5.5026	-6.7892	-6.1789	0.527321
Faecalibacterium duncaniae	CLA-AA-H283	H3-GB7	0.07	0.86	1.32	1.3	1.31	1.31	0.00816497	-12.5404	-12.8036	-12.8369	-12.727	0.132621
Faecalibacterium faecis sp. nov.	CLA-JM-H7-B	2-1-BHI-2-D10	0.4	0.15	0.68	0.75	0.66	0.696667	0.0385861	-6.9229	-8.6067	-6.5057	-7.3451	0.9082
Faecalibacterium intestinale sp. nov.	CLA-AA-H281	H3-Clx-20	0.3	0.2	0.35	0.25	0.25	0.283333	0.0471405	-9.2131	-9.2694	-8.5547	-9.0124	0.324458
Faecalibacterium longum	CLA-AA-H236	H1-GB1	0.35	0.17	0.15	0.18	0.18	0.17	0.0141421	-6.4563	-6.1903	-6.3763	-6.34097	0.111431
Faecalibacterium longum	CLA-AA-H243	H5-GB2	0.08	1	0.4	0.46	0.44	0.433333	0.0249444	-8.3749	-8.6567	-9.036	-8.6892	0.27087
Faecalibacterium prausnitzii	CLA-JM-H7	1-1-BHI-4-B4	0.56	0.11	0.51	0.52	0.7	0.576667	0.0873053	-10.6597	-8.1594	-11.6419	-10.1537	1.46606
Faecalibacterium prausnitzii	CLA-AA-H222	H4-YC-5	0.19	0.32	0.4	0.6	0.54	0.513333	0.0837987	-9.5354	-10.1735	-10.3474	-10.0188	0.349087
Faecalibacterium tardum sp. nov.	CLA-AA-H175	H2-YCFA1-H9	0.03	1	0.07	0.08	0.02	0.0566667	0.0262467	-0.4022	-0.6319	-0.0977	-0.377267	0.218798
Odoribacter splanchnicus	CLA-JM-H18	1-2-BHI-3-C6	1.87	0.05	1.59	1.56	1.64	1.59667	0.0329983	14.69	14.3337	14.0632	14.3623	0.256688
Odoribacter splanchnicus	CLA-JM-H18-B	2-1-YCFA-4-F9	1.86	0.05	1.64	1.63	1.64	1.63667	0.00471405	12.3158	11.7558	12.9949	12.3555	0.506639
Paratractidigestivibacter faecalis	CLA-AA-H197	H3-YCFA-1	0.03	1	0.03	0.05	0.04	0.04	0.00816497	0.1544	0.0411	0.4684	0.2213	0.180745
Robertmurraya yapensis sp. nov.	CLA-AA-H227	SCP-B-3	0.16	0.625	0.06	0.07	0.05	0.06	0.00816497	4.457	5.3336	3.8574	4.54933	0.606182

## Sheet: 1,2-Propandiol
Species	Strain CLA ID	Strain	OD600 Preculture	Inocculation volume [ml]	Replicate 1 OD600 48h	Replicate 2 OD600 48h	Replicate 3 OD600 48h	Mean OD600	STD OD600	Replicate 1 Conc [mM]	Replicate 2 Conc [mM]	Replicate 3 Conc [mM]	Mean Conc [mM]	STD Conc [mM]
Alistipes putredinis	CLA-JM-H21	1-2-GAM-4-A4	0.18	0.5	0.31	0.3	0.35	0.32	0.0216025	NA	NA	NA	NA	NA
Alistipes putredinis	CLA-JM-H21-B	2-1-GAM-4-G3	0.09	1	0.19	0.18	0.18	0.183333	0.00471405	NA	NA	NA	NA	NA
Butyricimonas virosa	CLA-JM-H5	1-1-YCFA-4-B5	1.5	0.06	1.4	1.41	1.41	1.40667	0.00471405	NA	NA	NA	NA	NA
Coprococcus aceti	CLA-AA-H181	H2-BHI4-F6	0.83	0.12	1.32	1.38	1.55	1.41667	0.0974109	NA	NA	NA	NA	NA
Enterocloster bolteae	CLA-AA-H15	TC-ERY-DP-M	1.29	0.08	1.55	1.54	1.54	1.54333	0.00471405	NA	NA	NA	NA	NA
Escherichia coli	CLA-AA-H1	TC-ERY-DP-A	1.18	0.08	1.12	1.14	1.2	1.15333	0.0339935	0.441267	0.424926	0.407983	0.424725	0.0135889
Escherichia coli	CLA-AA-H70	SCP-BHI2-H10	1.13	0.08	1.1	1.07	1.09	1.08667	0.0124722	NA ODD	NA ODD	NA ODD	NA ODD	NA ODD
Escherichia coli	CLA-AA-H239	H1-B2	1.33	0.07	1.35	1.35	1.38	1.36	0.0141421	NA ODD	NA ODD	NA ODD	NA ODD	NA ODD
Faecalibacterium butyricigenerans	CLA-AA-H233	H1-B4	0.06	1	1.1	0.68	0.81	0.863333	0.175563	NA	NA	NA	NA	NA
Faecalibacterium duncaniae	CLA-AA-H16	TC-ERY-DP-N	0.58	0.06	0.57	0.56	0.42	0.516667	0.0684755	NA	NA	NA	NA	NA
Faecalibacterium duncaniae	CLA-AA-H223	H4-YC-6	0.49	0.06	1.16	1	0.97	1.04333	0.0834	NA	NA	NA	NA	NA
Faecalibacterium duncaniae	CLA-AA-H283	H3-GB7	0.07	0.86	1.32	1.3	1.31	1.31	0.00816497	NA	NA	NA	NA	NA
Faecalibacterium faecis sp. nov.	CLA-JM-H7-B	2-1-BHI-2-D10	0.4	0.15	0.68	0.75	0.66	0.696667	0.0385861	NA	NA	NA	NA	NA
Faecalibacterium intestinale sp. nov.	CLA-AA-H281	H3-Clx-20	0.3	0.2	0.35	0.25	0.25	0.283333	0.0471405	NA ODD	NA ODD	NA ODD	NA ODD	NA ODD
Faecalibacterium longum	CLA-AA-H236	H1-GB1	0.35	0.17	0.15	0.18	0.18	0.17	0.0141421	NA ODD	NA ODD	NA ODD	NA ODD	NA ODD
Faecalibacterium longum	CLA-AA-H243	H5-GB2	0.08	1	0.4	0.46	0.44	0.433333	0.0249444	NA	NA	NA	NA	NA
Faecalibacterium prausnitzii	CLA-JM-H7	1-1-BHI-4-B4	0.56	0.11	0.51	0.52	0.7	0.576667	0.0873053	NA	NA	NA	NA	NA
Faecalibacterium prausnitzii	CLA-AA-H222	H4-YC-5	0.19	0.32	0.4	0.6	0.54	0.513333	0.0837987	NA	NA	NA	NA	NA
Faecalibacterium tardum sp. nov.	CLA-AA-H175	H2-YCFA1-H9	0.03	1	0.07	0.08	0.02	0.0566667	0.0262467	NA	NA	NA	NA	NA
Odoribacter splanchnicus	CLA-JM-H18	1-2-BHI-3-C6	1.87	0.05	1.59	1.56	1.64	1.59667	0.0329983	NA	NA	NA	NA	NA
Odoribacter splanchnicus	CLA-JM-H18-B	2-1-YCFA-4-F9	1.86	0.05	1.64	1.63	1.64	1.63667	0.00471405	NA	NA	NA	NA	NA
Paratractidigestivibacter faecalis	CLA-AA-H197	H3-YCFA-1	0.03	1	0.03	0.05	0.04	0.04	0.00816497	NA ODD	NA ODD	NA ODD	NA ODD	NA ODD
Robertmurraya yapensis sp. nov.	CLA-AA-H227	SCP-B-3	0.16	0.625	0.06	0.07	0.05	0.06	0.00816497	NA	NA	NA	NA	NA

[truncated: 8 more sheets: Propionate, Isobutyrate, Ethanol, Butyrate, Isovalerate, 1-Propanole, Valerate, Hexanoic acid]
