# Supplementary material for: HiBC: a publicly available collection of bacterial strains isolated from the human gut
Source: Nat Commun. 2025 May 6;16:4203. doi: 10.1038/s41467-025-59229-9 (PMC12056005; doi:10.1038/s41467-025-59229-9)
Supplement: Supplementary file 6 — Supplementary Data 4 [file 41467_2025_59229_MOESM6_ESM.xlsx]

## Sheet: Sheet1
Comparison phyla	P-value	Adj. P-value
('Bacillota', 'Desulfobacterota')	0.0510283	0.119066
('Bacillota', 'Fusobacteriota')	0.543703	0.543703
('Bacillota', 'Verrucomicrobiota')	0.0887149	0.169365
('Bacillota', 'Actinomycetota')	3.21486e-08	1.6878e-07
('Bacillota', 'Bacteroidota')	4.25933e-34	8.9446e-33
('Bacillota', 'Pseudomonadota')	0.0200053	0.0600158
('Desulfobacterota', 'Fusobacteriota')	0.220671	0.272594
('Desulfobacterota', 'Verrucomicrobiota')	0.220671	0.272594
('Desulfobacterota', 'Actinomycetota')	0.0499293	0.119066
('Desulfobacterota', 'Bacteroidota')	0.0195149	0.0600158
('Desulfobacterota', 'Pseudomonadota')	0.0601028	0.126216
('Fusobacteriota', 'Verrucomicrobiota')	0.317311	0.333176
('Fusobacteriota', 'Actinomycetota')	0.238185	0.277882
('Fusobacteriota', 'Bacteroidota')	0.125111	0.202102
('Fusobacteriota', 'Pseudomonadota')	0.174844	0.244782
('Verrucomicrobiota', 'Actinomycetota')	0.140369	0.210553
('Verrucomicrobiota', 'Bacteroidota')	0.255655	0.282566
('Verrucomicrobiota', 'Pseudomonadota')	0.0972544	0.170195
('Actinomycetota', 'Bacteroidota')	1.01167e-15	1.06225e-14
('Actinomycetota', 'Pseudomonadota')	0.00463179	0.0194535
('Bacteroidota', 'Pseudomonadota')	1.20737e-10	8.45158e-10
